# Supplementary material for: Lipid Raft Integrity and Cellular Cholesterol Homeostasis Are Critical for SARS-CoV-2 Entry into Cells
Source: Nutrients. 2022 Aug 19;14(16):3417. doi: 10.3390/nu14163417 (PMC9415163; doi:10.3390/nu14163417)
Supplement: Supplementary file 1 [file nutrients-14-03417-s001.zip]

Archive with 1 entries (1 files):
- nutrients-1826914-supplementary.pdf
